# Supplementary material for: A Synthetic Polymicrobial Community Biofilm Model Demonstrates Spatial Partitioning, Tolerance to Antimicrobial Treatment, Reduced Metabolism, and Small Colony Variants Typical of Chronic Wound Biofilms
Source: Pathogens. 2023 Jan 10;12(1):118. doi: 10.3390/pathogens12010118 (PMC9862141; doi:10.3390/pathogens12010118)
Supplement: Supplementary file 1 [file pathogens-12-00118-s001.zip]

Archive with 1 entries (1 files):
- pathogens-2127872-supplementary.pdf
